# Supplementary material for: Nerve-Sparing in High-Risk Prostate Cancer: Advantages and Pitfalls of Current Strategies and Technologies
Source: Cancers (Basel). 2026 Mar 13;18(6):945. doi: 10.3390/cancers18060945 (PMC13025973; doi:10.3390/cancers18060945)
Supplement: Supplementary file 1 [file cancers-18-00945-s001.zip]

Archive with 2 entries (1 files):
- cancers-4160909-supplementary/
- cancers-4160909-supplementary/cancers-4160909-supplementary.pdf
